# Supplementary material for: The Effect of Cataract Surgery on the Risk of Dementia: A Nationwide Cohort Study
Source: J Clin Med. 2023 Oct 10;12(20):6441. doi: 10.3390/jcm12206441 (PMC10607014; doi:10.3390/jcm12206441)
Supplement: Supplementary file 1 [file jcm-12-06441-s001.zip]

Archive with 1 entries (1 files):
- jcm-2636458-supplementary.pdf
